# Supplementary material for: Four new Microbacterium species isolated from seaweeds and reclassification of five Microbacterium species with a proposal of Paramicrobacterium gen. nov. under a genome-based framework of the genus Microbacterium
Source: Front Microbiol. 2023 Dec 18;14:1299950. doi: 10.3389/fmicb.2023.1299950 (PMC10757982; doi:10.3389/fmicb.2023.1299950)
Supplement: Supplementary file 1 [file Data_Sheet_1.zip]

Archive with 9 entries (9 files):
- Supplementary Table S2.xlsx
- Supplementary table S3.docx
- Supplementary Table S4.xlsx
- Supplementary Table S5.docx
- Supplementary Table S6.docx
- Supplementary Table S7.docx
- Supplementary Table S8.docx
- Supplementary Table S9.xlsx
- Supplementary Table S1.xlsx
