# Supplementary material for: Four new Microbacterium species isolated from seaweeds and reclassification of five Microbacterium species with a proposal of Paramicrobacterium gen. nov. under a genome-based framework of the genus Microbacterium
Source: Front Microbiol. 2023 Dec 18;14:1299950. doi: 10.3389/fmicb.2023.1299950 (PMC10757982; doi:10.3389/fmicb.2023.1299950)
Supplement: Supplementary file 1 [file Data_Sheet_1.zip › Supplementary Table S2.xlsx]

## Sheet: Table S2
Table S2 | Levels of 16S rRNA gene sequence similarity (%) among the ten study strains, and between the study strains and seven closely related type strains
Data in parentheses represent number of nucelotide differences. Red types reveal 100% sequence similarity
Strain	Accession no.	Group*	1	2	3	4	5	6	7	8	9	10	11	12	13	14	15	16	17
1. KSW4-10T	MW703964	A	100 (0)
2. KSW4-16	MW703965	A	100 (0)	100 (0)
3. SSW1-7	MW703966	A	100 (0)	100 (0)	100 (0)
4. SSW1-49T	MW703967	B	99.79 (3)	99.79 (3)	99.79 (3)	100 (0)
5. KSW2-24T	MW703968	C	99.57 (6)	99.57 (6)	99.57 (6)	99.64 (5)	100 (0)
6. KSW4-6	MW703969	C	99.57 (6)	99.57 (6)	99.57 (6)	99.64 (5)	100 (0)	100 (0)
7. SSW1-36	MW703970	C	99.57 (6)	99.57 (6)	99.57 (6)	99.64 (5)	100 (0)	100 (0)	100 (0)
8. SSW1-47T	MW703971	D	99.50 (7)	99.50 (7)	99.50 (7)	99.57 (6)	99.50 (7)	99.50 (7)	99.50 (7)	100 (0)
9. SSW1-51	MW703972	D	99.50 (7)	99.50 (7)	99.50 (7)	99.57 (6)	99.50 (7)	99.50 (7)	99.50 (7)	100 (0)	100 (0)
10. KSW4-4	MZ701896	E	99.43 (8)	99.43 (8)	99.43 (8)	99.50 (7)	99.36 (9)	99.36 (9)	99.36 (9)	99.86 (2)	99.86 (2)	100 (0)
11. M. algeriense G1T	WAAO01000006		99.86 (2)	99.86 (2)	99.86 (2)	99.79 (3)	99.72 (4)	99.72 (4)	99.72 (4)	99.50 (7)	99.50 (7)	99.45 (8)	100 (0)
12. M. liquefaciens NBRC 15037T	BJNQ01000039		99.86 (2)	99.86 (2)	99.86 (2)	99.79 (3)	99.72 (4)	99.72 (4)	99.72 (4)	99.50 (7)	99.50 (7)	99.45 (8)	99.87 (2)	100 (0)
13. M. luteolum KACC 14465T	CP078075		99.72 (4)	99.72 (4)	99.72 (4)	99.79 (3)	99.72 (4)	99.72 (4)	99.72 (4)	99.65 (5)	99.65 (5)	99.59 (6)	99.86 (2)	99.86 (2)	100 (0)
14. M. maritypicum DSM 12512T	WAAQ01000004		99.86 (2)	99.86 (2)	99.86 (2)	99.79 (3)	99.72 (4)	99.72 (4)	99.72 (4)	99.50 (7)	99.50 (7)	99.45 (8)	99.87 (2)	100 (0)	99.86 (2)	100 (0)
15. M. oxydans DSM 20578T	WAAP01000002		99.86 (2)	99.86 (2)	99.86 (2)	99.79 (3)	99.72 (4)	99.72 (4)	99.72 (4)	99.50 (7)	99.50 (7)	99.45 (8)	99.87 (2)	100 (0)	99.86 (2)	100 (0)	100 (0)
16. M. paraoxydans DSM 15019T	LT629770		99.43 (8)	99.43 (8)	99.43 (8)	99.50 (7)	99.36 (9)	99.36 (9)	99.36 (9)	99.86 (2)	99.86 (2)	100 (0)	99.45 (8)	99.45 (8)	99.59 (6)	99.45 (8)	99.45 (8)	100 (0)
17. M. saperdae DSM 20169T	VFOX01000001		99.64 (5)	99.64 (5)	99.64 (5)	99.72 (4)	99.65 (5)	99.65 (5)	99.65 (5)	99.43 (8)	99.43 (8)	99.38 (9)	99.79 (3)	99.79 (3)	99.79 (3)	99.79 (3)	99.79 (3)	99.38 (9)	100 (0)
*Defined in the 16S rRNA gene tree.
