# Supplementary material for: Four new Microbacterium species isolated from seaweeds and reclassification of five Microbacterium species with a proposal of Paramicrobacterium gen. nov. under a genome-based framework of the genus Microbacterium
Source: Front Microbiol. 2023 Dec 18;14:1299950. doi: 10.3389/fmicb.2023.1299950 (PMC10757982; doi:10.3389/fmicb.2023.1299950)
Supplement: Supplementary file 1 [file Data_Sheet_1.zip › Supplementary Table S4.xlsx]

## Sheet: Sheet1
Table S4 | OrthoANIu (%) and dDDH (%) values among the ten study strains, and between the study strains and seven closely related type strains
The upper and lower parts of diagonal represent OrthoANIu (%) and dDDH (%) values, respectively, with red (OrthoANIu >95.0%) and blue (dDDH >70%)
Strain	Group*	1	2	3	4	5	6	7	8	9	10	11	12	13	14	15	16	17
1. KSW4-10T	A	100	98.89	97.84	81.88	80.9	81.2	81	82.67	82.61	82.26	81.4	85.6	82.8	85.9	84.5	82.3	81.7
2. KSW4-16	A	91.2	100	97.74	81.78	81.32	81.23	81.13	82.6	82.64	82.1	81.8	85.64	82.6	85.84	84.44	82.17	81.8
3. SSW1-7	A	81	80.6	100	81.43	81.04	81.02	81.18	82.63	82.48	82.04	83.76	85.31	82.72	85.64	84.42	82.26	81.59
4. SSW1-49T	B	24.4	24.4	24.2	100	81.86	81.74	81.85	81.48	81.73	81.88	81.8	82.1	81.7	82.3	81.6	81.2	81.8
5. KSW2-24T	C	23.6	23.7	23.6	24.4	100	97.92	97.94	81.44	81.52	80.88	81.6	81.7	81.7	81.4	80.1	81.2	81.83
6. KSW4-6	C	23.7	23.7	23.6	24.4	81.8	100	98.42	81.45	81.49	81.27	81.59	81.52	82.3	81.65	81.07	81.14	81.7
7. SSW1-36	C	23.6	23.5	23.5	24.3	82.1	85.9	100	81.38	81.51	81.25	81.67	81.65	81.94	81.51	81.01	81.08	81.95
8. SSW1-47T	D	25.3	25.3	25.1	24.3	24.1	24.2	24.1	100	98.92	82.67	83.5	82.8	82.3	82.9	82.6	84.4	81.7
9. SSW1-51	D	25.3	25.3	25.2	24.3	24.2	24.2	24.1	90.9	100	84.51	83.25	82.72	82.17	82.88	82.68	84.48	81.5
10. KSW4-4	E	24.6	24.5	24.4	23.8	23.9	24	23.9	28	28	100	83.43	82.51	82.17	82.62	82.26	98.9	80.98
11. M. algeriense G1T		27	26.9	26.8	24.5	24.4	24.4	24.4	26.2	26.3	26.5	100	84.63	83.03	84.82	84.4	83.51	81.92
12. M. liquefaciens NBRC 15037T		29.3	29.3	29.2	24.7	24.2	24.2	24.2	25.4	25.4	25	28.2	100	83.14	98.3	87.46	82.17	82.24
13. M. luteolum KACC 14464T		25.6	25.6	25.5	25.2	24.7	24.7	24.7	24.9	24.9	24.7	25.8	26.2	100	83.03	82.48	82.1	82.44
14. M. maritypicum DSM 12512T		29.8	29.6	29.5	24.9	24.2	24.3	24.2	25.5	25.4	25.1	28	84.3	26	100	87.18	82.43	82.19
15. M. oxydans DSM 20578T		27.5	27.7	27.6	24.2	23.9	23.9	23.9	25.1	25.1	24.8	27.5	32.7	25.2	32.1	100	82.04	81.43
16. M. paraoxydans DSM 15019T		24.6	24.6	24.7	23.8	24	24	24	28	27.9	91.3	26.6	25.1	24.8	25.1	24.8	100	81.01
17. M. saperdae DSM 20169T		24.5	24.4	24.3	37.5	24.4	24.5	24.4	24.2	24.2	23.9	24.8	52	25.3	25.1	24.4	23.9	100
*Defined in the 16S rRNA gene tree.
