# Supplementary material for: Four new Microbacterium species isolated from seaweeds and reclassification of five Microbacterium species with a proposal of Paramicrobacterium gen. nov. under a genome-based framework of the genus Microbacterium
Source: Front Microbiol. 2023 Dec 18;14:1299950. doi: 10.3389/fmicb.2023.1299950 (PMC10757982; doi:10.3389/fmicb.2023.1299950)
Supplement: Supplementary file 1 [file Data_Sheet_1.zip › Supplementary Table S9.xlsx]

## Sheet: inter-cluster AAI
Table S9 | AAI values (%) between members of cluster IX (Microbacterium agarici clade) and other Microbacterium species
Column	Cluster	Genome code	Species	1	2	3	4	5
1	IX	GCA_002563955	Microbacterium agarici DSM 21798T	100
2	IX	GCA_011751765	Microbacterium chengjingii HY60T	82.79	100
3	IX	GCA_011751745	Microbacterium fandaimingii HY82T	82.75	87.42	100
4	IX	GCA_900105715	Microbacterium humi DSM 21799T	74.07	72.64	72.71	100
5	IX	GCA_006788875	Microbacterium lindanitolerans DSM 22422T	97.88	82.51	82.8	73.97	100
	I	GCA_000956465	Microbacterium trichothecenolyticum DSM 8608T	57.46	56.66	57.6	58.09	57.31
	I	GCA_015278355	Microbacterium yannicii JCM 18959T	57.07	56.58	57.2	58.09	56.94
	I	GCA_015278255	Microbacterium hibisci CCTCC AB 2016180T	57.38	56.65	57	57.94	57.25
	I	GCA_015278315	Microbacterium ureisolvens CFH S00084T	57.34	56.53	57.3	57.88	57.38
	I	GCA_015277815	Microbacterium atlanticum WY121T	57.83	57.19	58	58.65	57.74
	I	GCA_019511665	Microbacterium jejuense HU14	57.5	56.9	57.16	58.49	57.34
	I	GCA_006783905	Microbacterium kyungheense DSM 105492T	57.07	56.57	56.57	58.13	56.99
	I	GCA_015277855	Microbacterium cremeum NY27T	57.61	56.94	57.71	58.46	57.46
	I	GCA_020682705	Microbacterium allomyrinae BWT-G7T	57.21	56.35	56.4	57.84	56.86
	I	GCA_018588945	Microbacterium flavescens JCM 3877T	57.91	57.61	57.43	59.05	57.76
	I	GCA_016907635	Microbacterium insulae DSM 23024T	57.36	56.78	56.8	58.48	57.27
	I	GCA_017831975	Microbacterium terrae DSM 8610T	57.02	56.61	56.77	58.14	56.97
	I	GCA_000956575	Microbacterium ketosireducens DSM 12510T	57.01	56.54	56.77	58.1	57.01
	s	GCA_013004565	Microbacterium ulmi JCM 14282T	57.31	56.59	57.1	58.22	57.45
	s	GCA_013409785	Microbacterium immunditiarum DSM 24662T	57.12	56.37	56.97	58.32	57.2
	s	GCA_023155855	Microbacterium aoyamense DSM 19461T	57.21	56.35	56.4	57.84	56.95
	s	GCA_900100885	Microbacterium pygmaeum DSM 23142T	57.52	56.76	57.13	57.96	57.35
	s	GCA_008710745	Microbacterium rhizomatis JCM 30598T	56.93	56.35	56.72	57.78	56.58
	s	GCA_003991875	Microbacterium lemovicicum Viu22T	57.5	56.41	57.45	58.28	57.36
	II	GCA_001592125	Microbacterium hominis NBRC 15708T	57.26	56.57	56.79	58.23	57.29
	II	GCA_016907555	Microbacterium laevaniformans DSM 20140T	57.88	57.15	56.93	58.68	57.8
	II	GCA_001974985	Microbacterium aurum KACC 15219T	57.64	57.04	56.81	58.44	57.5
	II	GCA_006716815	Microbacterium lacticum DSM 20427T	57.72	57.35	57.31	58.35	57.61
	II	GCA_015707995	Microbacterium paulum 2CT	57.57	56.86	57.17	58.24	57.52
	II	GCA_016907295	Microbacterium dextranolyticum DSM 8607T	57.33	56.58	56.52	58	56.99
	II	GCA_018717645	Microbacterium flavum DSM 18909T	57.41	56.85	56.62	58.49	57.03
	s	GCA_003651225	Microbacterium telephonicum S2T63T	57.32	56.77	57.26	58.23	57.2
	s	GCA_007992455	Microbacterium saccharophilum NBRC 108778T	58.05	57.61	57.56	59.12	57.68
	s	GCA_014197265	Microbacterium invictum DSM 19600T	57.63	57.01	57.76	58.34	57.68
	X	GCA_014204835	Microbacterium marinum DSM 24947T	57.5	56.86	57.04	58.22	57.56
	X	GCA_001552475	Microbacterium oleivorans NBRC 103075T	57.32	56.82	56.96	58.09	56.94
	III	JAHWXG010000000	Microbacterium imperiale KACC 11896T	57.48	56.96	57.15	58.07	57.36
	III	GCA_003339645	Microbacterium arborescens DSM 20754T	57.13	56.21	56.54	57.87	57.11
	III	GCA_008710705	Microbacterium radiodurans DSM 25564T	57.41	56.57	56.95	58.15	57.37
	XI	GCA_025515205	Microbacterium fluvii IDR2	58.12	57.3	57.89	58.87	57.87
	XI	GCA_025758395	Microbacterium terricola JCM 14903T	58	57.48	57.93	58.82	57.8
	XII	GCA_015277875	Microbacterium luteum A18JL200T	57.84	56.64	56.95	58.6	57.56
	XII	GCA_015278225	Microbacterium aquimaris JCM 15625T	57.22	56.57	57.29	58.16	57.32
	s	GCA_014208045	Microbacterium thalassium DSM 12511T	56.97	56.26	56.65	57.63	56.88
	s	JAHWXI010000000	Microbacterium aurantiacum KACC 20510T	57.79	56.42	57.21	58.57	57.68
	s	JAHWXH010000000	Microbacterium kitamiense KACC 20514T	57.58	56.58	57.05	58.52	57.44
	s	GCA_020781975	Microbacterium schleiferi FXH-192	57.32	56.64	56.8	57.79	57.17
	XIII	GCA_004564355	Microbacterium wangchenii dk512T	57.68	56.64	57.32	58.4	57.47
	XIII	GCA_008727775	Microbacterium lushaniae L-031T	57.82	56.74	57.4	58.5	57.61
	s	GCA_008017415	Microbacterium hatanonis JCM14558T	56.86	56.28	57.18	57.92	56.86
	IV	GCA_900096885	Microbacterium enclense NIO-1002T	57.19	56.34	56.64	57.87	56.93
	IV	GCA_014192415	Microbacterium proteolyticum CECT 8356T	57.28	56.37	56.91	58.49	57.03
	IV	GCA_004854025	Microbacterium hydrothermale BPSAC84	57.26	56.5	56.97	58.18	57.17
	IV	GCA_006539145	Microbacterium testaceum NBRC 12675T	57.06	56.23	56.6	57.7	57.04
	s	GCA_021398715	Microbacterium binotii Au-Mic3	57.3	56.76	57.37	58.28	57.17
	s	GCA_008727755	Microbacterium caowuchunii ST-M6T	57.94	56.92	57.64	58.86	57.8
	s	GCA_000956535	Microbacterium ginsengisoli DSM 18659T	57.62	56.81	57.26	58.47	57.46
	XIV	GCA_004135285	Microbacterium protaetiae DFW100M-13T	57.73	56.85	57.56	58.3	57.57
	XIV	GCA_000422405	Microbacterium luticocti DSM 19459T	58.01	57.52	57.59	59.18	58.13
	s	GCA_000802305	Microbacterium mangrovi MUSC 115T	56.65	55.66	56.04	56.82	56.57
	XV	GCA_011761445	Microbacterium endophyticum CECT 8354T	57.28	56.49	57.06	57.7	57.26
	XV	GCA_011761265	Microbacterium halimionae CECT 8593T	57.35	56.6	56.79	57.94	57.23
	s	GCA_008017445	Microbacterium mitrae M4-8T	56.67	56.41	56.28	57.37	56.86
	s	GCA_002812805	Microbacterium lacus SDZm4	57.3	56.5	57.19	57.74	57.16
	V	GCA_006539765	Microbacterium liquefaciens NBRC 15037T	57.63	56.91	56.99	58.18	57.34
	V	GCA_008868125	Microbacterium maritypicum DSM 12512T	57.38	56.5	56.77	58.25	57.15
	V	GCA_008868025	Microbacterium oxydans DSM 20578T	57.36	56.63	56.92	58.11	57.25
	V	CP078078	KSW4-10T	58.07	57.11	57.57	58.75	57.67
	V	JALPCG000000000	KSW4-16	57.92	57.04	57.52	58.63	57.64
	V	JALPCF000000000	SSW1-7	57.66	56.68	57.08	58.83	57.49
	V	GCA_008868005	Microbacterium algeriense G1T	57.95	56.97	57.15	58.95	57.94
	V	GCA_900105335	Microbacterium paraoxydans DSM 15019T	58.08	57.26	57.46	58.61	57.81
	V	JAHWXJ010000000	KSW4-4	58.13	57.52	57.61	58.84	57.96
	V	CP078076	SSW1-51	57.87	57.12	57.41	58.79	57.86
	V	JAHWXK010000000	SSW1-47T	57.93	57.18	57.33	58.72	57.79
	V	GCA_006716345	Microbacterium saperdae DSM 20169T	56.97	55.98	56.4	57.6	56.91
	V	JAHWXN010000000	SSW1-49T	57	56.67	56.62	58.02	57.06
	V	KACC-14465_co	Microbacterium luteolum KACC 14465T	57.6	56.8	57.02	58.1	57.52
	V	GCA_003614915	Microbacterium phyllosphaerae A1.1	57.1	56.76	57.03	57.99	56.91
	V	GCA_000956415	Microbacterium foliorum DSM 12966T	57.47	57.15	57.36	58.33	57.72
	V	GCA_900105205	Microbacterium hydrocarbonoxydans DSM 16089T	57.95	57.51	57.33	58.53	57.85
	V	CP078077	SSW1-36	57.68	56.73	56.89	58.01	57.6
	V	JAHWXL010000000	KSW4-6	57.88	56.84	56.95	58.01	57.72
	V	JAHWXM010000000	KSW2-24T	57.72	56.72	56.91	58.06	57.52
	VI	GCA_007988825	Microbacterium aerolatum NBRC 103071T	58.32	57.15	57.61	59.04	58.02
	VI	GCA_014205075	Microbacterium ginsengiterrae DSM 24823T	57.9	57.1	57.19	58.8	57.81
	VI	GCA_020682665	Microbacterium tenebrionis YMB-B2T	58.17	57.53	57.53	58.85	58.01
	VI	GCA_000763375	Microbacterium profundi Shh49T	58.29	57.42	57.88	58.66	58.39
	VI	GCA_014635185	Microbacterium murale CCM 7640T	58.2	57.31	57.87	59.02	58.17
	s	GCA_016907255	Microbacterium keratanolyticum DSM 8606T	57.8	57.42	57.21	58.11	57.43
	s	GCA_003387575	Microbacterium bovistercoris NEAU-LLET	57.64	57.32	57.11	58.01	57.53
	s	GCA_016907315	Microbacterium esteraromaticum DSM 8609T	58.01	57.44	57.66	58.3	57.73
	VII	GCA_000956545	Microbacterium azadirachtae DSM 23848T	57.11	56.15	56.29	57.46	57.26
	VII	GCA_001313345	Microbacterium xylanilyticum JCM 13591T	56.17	55.66	55.9	56.62	55.74
	VII	GCA_001552355	Microbacterium resistens NBRC 103078T	57.83	57.02	57.16	57.98	57.59
	VII	GCA_013409745	Microbacterium pseudoresistens DSM 22185T	57.78	57.02	57.22	58.14	57.72
	VIII	GCA_003327285	Microbacterium sorbitolivorans CGMCC 1.15228T	56	54.91	55.5	56.24	56
	VIII	GCA_014646015	Microbacterium nanhaiense CGMCC 4.7181T	56.27	55.33	55.48	56.38	55.99
	VIII	GCA_000422745	Microbacterium gubbeenense DSM 15944T	56.57	56.12	55.9	56.48	56.13
	VIII	GCA_014640975	Microbacterium faecale CGMCC 1.15152T	56.87	55.73	56.99	56.41	56.74
	VIII	GCA_003254645	Microbacterium suaedae YZYP 306T	56.11	55.07	55.86	56.49	56
	VIII	GCA_009745985	Microbacterium karelineae TRM 80801T	55.75	54.88	55.59	56.31	55.65
	VIII	GCA_011326725	Microbacterium excoecariae CBS5P-1T	56.97	56.18	56.46	57.22	56.84
	VIII	GCA_011046975	Microbacterium amylolyticum DSM 24221T	55.89	55.3	55.96	56.15	55.92
	VIII	GCA_000422385	Microbacterium indicum DSM 19969T	56.35	55.71	55.99	56.71	56.23
	XVI	GCA_002970975	Microbacterium halophytorum YJYP 303T	56.6	55.76	56.38	56.54	56.38
	XVI	GCA_003569805	Microbacterium halotolerans YIM 70130T	56.27	55.16	55.87	56.21	56.34
	s	GCA_004564075	Microbacterium sediminis YLB-01T	57.34	56.21	57	57.99	57.15
	XVII	GCA_027921765	Microbacterium barkeri VKM Ac-1020	57.96	57.14	57.63	58.4	57.69
	XVII	GCA_009735645	Microbacterium oryzae MB-10T	58.08	57.12	57.44	58.45	58.12
	s	GCA_019753765	Microbacterium marinilacus YM11-607T	56.38	55.66	56.23	57.26	56.29
	s	GCA_017592545	Microbacterium stercoris NEAU-LLBT	57.24	56.07	57.3	58.27	57.17
	s	GCA_014643695	Microbacterium album CGMCC 1.15794T	56.73	56.03	56.6	57.71	56.5
