# Supplementary material for: Four new Microbacterium species isolated from seaweeds and reclassification of five Microbacterium species with a proposal of Paramicrobacterium gen. nov. under a genome-based framework of the genus Microbacterium
Source: Front Microbiol. 2023 Dec 18;14:1299950. doi: 10.3389/fmicb.2023.1299950 (PMC10757982; doi:10.3389/fmicb.2023.1299950)
Supplement: Supplementary file 1 [file Data_Sheet_1.zip › Supplementary Table S1.xlsx]

## Sheet: 16S-all
Table S1 | List of the 16S rRNA gene sequences compared in this study
The sequences were represented by accesion number (type strain) / similarity (no. of nucleotide difference). Red type represent considerable differences (≥ 9 nt) in similarity between study sequence and ones listed in several databases.
LPSN, List of Prokaryotic names with Standing in Nomenclature (https//lpsn.dsmz.de); EzBioCloud (Yoon et al., 2017). No, absent
Name	The sequence used in this study	Original description	LPSN	EzBioCloud	NCBI
M. aerolatum	BJUW01000027 (NBRC 103070T)	AJ309929 (V-73T) / 99.71% (4 nt)	AJ309929 (V-73T) / 99.71% (4 nt)	BJUW01000027 (NBRC 103070T) /100%	AJ309929 (V-73T) / 99.71% (4 nt) MT760116 (CCM 4955T) / 98.58% (19 nt) BMCD01000006 (CCM 4955T) / 100%
M. album	BMJY01000034 (CGMCC 1.15794T)	MF399039 (SYSU D8007T) / 99.86% (2 nt)	MF399039 (SYSU D8007T) / 99.86% (2 nt)	MF399039 (SYSU D8007T) / 99.86% (2 nt)	MF399039 (SYSU D8007T) / 99.86% (2 nt)
M. algeriense	WAAO01000006 (G1T)	MK480726 (G1T) / 99.93 % (1 nt)	MK480726 (G1T) / 99.93 % (1 nt)	MK480726 (G1T) / 99.93 % (1 nt)	MK480726 (G1T) / 99.93 % (1 nt)
M. amylolyticum	CP049253 (DSM 24221T)	HQ605925 (N5T) / 100%	MT760185 (CCM 7881T) / 94.84% (69 nt)	HQ605925 (N5T) / 100%	HQ605925 (N5T) / 100% MT760185 (CCM 7881T) / 94.84% (69 nt)
M. arborescens	X77443 (DSM 20754T)	No	X77443 (DSM 20754T) / 100%	X77443 (DSM 20754T) / 100%	X77443 (DSM 20754T) / 100% AB007421 (IFO 3750T) / 99.72% (4 nt) D21339 (IFO 3750T) / 99.01% (13 nt)
M. arthrosphaerae	MZ433296 (KACC 16680T)†	FN870023 (CC-VM-YT) / 100%	MT760166 (CCM 7681T) / 97.89% (27 nt)	FN870023 (CC-VM-YT) / 100%	FN870023 (CC-VM-YT) / 100% MT760185 (CCM 7881T) / 94.84% (69 nt)
M. aurantiacum	EU863415 (CIP 105730T)	AB004726 (IFO 15234T ) / 99.73% (4 nt)	EU863415 (CIP 105730T) / 100%	AB004726 (IFO 15234T ) / 99.78% (3 nt)	EU863415 (CIP 105730T) / 100% AB004726 (IFO 15234T ) / 99.73% (4 nt)
M. aurum	CP018762 (KACC 15219T)	No	Y17229 (DSM 8600T) / 99.72% (4 nt)	CP018762 (KACC 15219T)	Y17229 (DSM 8600T) / 99.72% (4 nt) AB007418 (IFO 15204T) / 95.49% (64 nt) D21340 (IFO 15204T) / 98.48% (20 nt) MW227637 (KACC 15219T) / 98.67% (19 nt)
M. azadirachtae	JYIT01000023 (DSM 23848T)	EU912487 (AI-S262T) / 99.56% (6 nt)	EU912487 (AI-S262T) / 99.56% (6 nt)	DSM 23848T (JYIT01000023)	EU912487 (AI-S262T) / 99.56% (6 nt)
M. bovistercoris	QUAB01000025 (NEAU-LLET)	MK110479 (NEAU-LLET) / 99.93% (1 nt)	MK110479 (NEAU-LLET) / 99.93% (1 nt)	MK110479 (NEAU-LLET) / 99.93% (1 nt)	MK110479 (NEAU-LLET) / 99.93% (1 nt) D21341 (IFO 14592T) / 99.11% (12 nt)
M. dextranolyticum	JAFBBR010000001 (DSM 8607T)	No	Y17230 (DSM 8607T) / 99.72% (4 nt)	Y17230 (DSM 8607T) / 99.72% (4 nt)	Y17230 (DSM 8607T) / 99.72% (4 nt) AB007417 (IFO 14592T) / 99.51% (7 nt) D21341 (IFO 14592T) / 99.11% (12 nt)
M. enclense	FMYG01000015 (NIO-1002T)	JF421612 (NIO-1002T) / 99.50% (7nt)	JF421612 (NIO-1002T) / 99.50% (7nt)	KQ758481 (NIO-1002T) / 100%	KQ758481 (NIO-1002T) / 100% JF421612 (NIO-1002T) / 99.50% (7nt)
M. excoecariae	JAANCO010000001 (CBS5P-1T )	MT138564 (CBS5P-1T) / 99.60% (6 nt)	MT138564 (CBS5P-1T) / 99.60% (6 nt)	MT138564 (CBS5P-1T) / 99.60% (6 nt)	MT138564 (CBS5P-1T) / 99.60% (6 nt)
M. faecale	BMHO01000004 (CGMCC 1.15152T)	KT756666 (YIM 101168T) / 99.79% (3 nt)	KT756666 (YIM 101168T) / 99.79% (3 nt)	KT756666 (YIM 101168T) / 99.79% (3 nt)	KT756666 (YIM 101168T) / 99.79% (3 nt)
M. halophytorum	PNFA01000020 (YJYP 303T)	MF084211 (YJYP 303T) / 99.76% (4nt)	MF084211 (YJYP 303T) / 99.76% (4nt)	MF084211 (YJYP 303T) / 99.76% (4nt)	MF084211 (YJYP 303T) / 99.76% (4nt)
M. halotolerans	QVLP01000021 (YIM 70130T)	AY376165 (YIM 70130T) / 99.72% (4 nt)	AY376165 (YIM 70130T) / 99.72% (4 nt)	AY376165 (YIM 70130T) / 99.72% (4 nt)	AY376165 (YIM 70130T) / 99.72% (4 nt)
M. hominis	BCWI01000036 (NBRC 15708T)	AB004727 (IFO 15708T) / 99.93% (1 nt)	AB004727 (IFO 15708T) / 99.93% (1 nt)	BCWI01000036 (NBRC 15708T)	AM181504 (DSM 12509T) / 100%
M. hydrothermale	JAODLQ010000000 (CGMCC 1.12512T)	HM222660 (0704CP-2T) / 99.39 % (9 nt)	HM222660 (0704CP-2T) / 99.39 % (9 nt)	HM222660 (0704CP-2T) / 99.39 % (9 nt)	HM222660 (0704CP-2T) / 99.39 % (9 nt)
M. imperiale	JAHWXG010000003 (KACC 11896T)†	X77442 (DSM 20530T) / 99.93% ( 1nt)	MT760358 (JCM 1378T) / 99.93% ( 1nt)	X77442 (DSM 20530T) / 99.93% ( 1nt)	D21342 (IFO 12610T) / 98.81% (15 nt) AB007414 (Unknown) / 99.50% (7 nt)
M. ketosireducens	JYIZ01000009 (DSM 21510T)	AB004724 (IFO 14548) / 99.72% (4nt)	AB004724 (IFO 14548) / 99.72% (4nt)	JYIZ01000009 (DSM 21510T) / 100%	AB004724 (IFO 14548) / 99.72% (4nt)
M. kitamiense	JAHWXH010000003 (KACC 20514T)†	AB013919 (kitami-C2T) / 100%	AB013919 (kitami-C2T) / 100%	AB013919 (kitami-C2T) / 100%	AB013919 (kitami-C2T) / 100%
M. lacticum	VFPS01000001 (DSM 20427T)	X77441 (DSM 20427T) / 99.93% (1 nt)	MT760359 (JCM 1379T) / 100%	X77441 (DSM 20427T) / 99.93% (1 nt)	MT760359 (JCM 1379T) / 100% X77441 (DSM 20427T) / 99.93% (1 nt)
M. laevaniformans	JAFBCE010000001 (DSM 20140T)	Y17234 (DSM 20140T) / 99.71% (4nt)	MN543870 (DSM 20140T) / 100%	Y17234 (DSM 20140T) / 99.71% (4nt)	Y17234 (DSM 20140T) / 99.71% (4nt) MN543870 (DSM 20140T) / 100%
M. lemovicicum	CP031423 (Viu22T)	JN243353 (ViU22T) / 99.80% (3 nt)	JN243353 (ViU22T) / 99.80% (3 nt)	JN243353 (ViU22T) / 99.80% (3 nt)	JN243353 (ViU22T) / 99.80% (3 nt)
M. liquefaciens	BJNQ01000039 (NBRC 15037T)	X77444 (DSM 20638T) / 99.73% (4 nt)	MT760470 (JCM 3879T) / 100%	X77444 (DSM 20638T) / 99.73% (4 nt)	MT760470 (JCM 3879T) / 100%, X77444 (DSM 20638T) / 99.73% (4 nt)
M. luteolum	MZ2433297 (KACC 14465T)*	Y17235 (DSM 20143T) / 100%	AB004718 (IFO 15074T) / 99.65% (5 nt)	AB004718 (IFO 15074T) / 99.65% (5 nt)	Y17235 (DSM 20143T) / 100% AB004718 (IFO 15074T) / 99.65% (5 nt)
M. mangrovi	JTDK01000032 (MUSC 115T)	KF028598 (MUSC 115T) / 99.93% ( 1 nt)	KF028598 (MUSC 115T) / 99.93% ( 1 nt)	KF028598 (MUSC 115T) / 99.93% ( 1 nt)	KF028598 (MUSC 115T) / 99.93% ( 1 nt)
M. marinotypicum	WAAQ01000004 (DSM 12512T)	AJ853910 (DSM 12512T) / 99.79% (3 nt)	AJ853910 (DSM 12512T) / 99.79% (3 nt)	AJ853910 (DSM 12512T) / 99.79% (3 nt)	AJ853910 (DSM 12512T) / 99.79% (3 nt)
M. oleivorans	BCRG01000019 (NBRC 103075T)	AJ698725 (BAS69T ) / 99.86% (2 nt)	AJ698725 (BAS69T ) / 99.86% (2 nt)	BCRG01000019 (NBRC 103075T) / 100%	AJ698725 (BAS69T ) / 99.86% (2 nt)
M. oxydans	WAAP01000002 (DSM 20578T)	Y17227 (DSM 20578T) /100%	MH321609 (DSM 20578T) / 99.78% (3 nt)	Y17227 (DSM 20578T) /100%	Y17227 (DSM 20578T) /100% MH321609 (DSM 20578T) / 99.78% (3 nt)
M. paraoxydans	LT629770 (DSM 15019T)	AJ491806 (CF36T) / 99.93% (1nt)	AJ491806 (CF36T) / 99.93% (1nt)	NBRC 103076T (BCRH01000180) / 100%	AJ491806 (CF36T) / 99.93% (1nt)
M. pseudoresistens	JACCBH010000001 (DSM 22185T)	FJ865214 (CC-005209T) / 99.93% (1 nt)	FJ865214 (CC-005209T) / 99.93% (1 nt)	FJ865214 (CC-005209T) / 99.93% (1 nt)	FJ865214 (CC-005209T) / 99.93% (1 nt)
M. radiodurans	VYRZ01000006 (DSM 25564T)	GQ329713 (GIMN1.002T) / 99.64% (5 nt)	GQ329713 (GIMN1.002T) / 99.64% (5 nt)	GQ329713 (GIMN1.002T) / 99.64% (5 nt)	GQ329713 (GIMN1.002T) / 99.64% (5 nt)
M. rhizomatis	VYSA01000001 (JCM 30598T)	KP161851 (DCY 100T) /99.79% (3 nt)	KP161851 (DCY 100T) /99.79% (3 nt)	KP161851 (DCY 100T) /99.79% (3 nt)	KP161851 (DCY 100T) /99.79% (3 nt)
M. rhizosphaerae	LT593972 (CHO1T)	KP722591 (CHO1T) / 98.50% (21 nt)	KP722591 (CHO1T) / 98.50% (21 nt)	KP722591 (CHO1T) / 98.50% (21 nt)	KP722591 (CHO1T) / 98.50% (21 nt)
M. saperdae	VFOX01000001 (DSM 20169T)	AB004719 (IFO 15038T) / 99.72% (4 nt)	JCM 1352T (MT760356) / 100%	DSM 20169T (VFOX01000001)	DSM 20169T (Y17236) / 99.86% (2 nt)
M. schleiferi	Y17237 (DSM 20489T)	Y17237 (DSM 20489T) / 100%	Y17237 (DSM 20489T) / 100%	AB004723 (IFO 15075T) / 99.59% (6 nt)	Y17237 (DSM 20489T) / 100% AB004723 (IFO 15075T) / 99.59% (6 nt)
M. sediminis	CP038256 (YLB-01T)	HQ219727 (YLB-01T) / 99.52% (7 nt)	HQ219727 (YLB-01T) / 99.52% (7 nt)	HQ219727 (YLB-01T) / 99.52% (7 nt)	HQ219727 (YLB-01T) / 99.52% (7 nt)
M. sorbitolivorans	KZ848474 (CGMCC 1.15228T)	KX250270 (SZDIS-1-1T) / 99.93% (1 nt)	KX250270 (SZDIS-1-1T) / 99.93% (1 nt)	KX250270 (SZDIS-1-1T) / 99.93% (1 nt)	KX250270 (SZDIS-1-1T) / 99.93% (1 nt)
M. suaedae	PNFD01000009 (YZYP 306T)	MF084212 (YZYP 306T) / 99.21% (12 nt)	MF084212 (YZYP 306T) / 99.21% (12 nt)	MF084212 (YZYP 306T) / 99.21% (12 nt)	MF084212 (YZYP 306T) / 99.21% (12 nt)
M. telephonicum	RCDB01000006 (S2T63T)	KT735048 (S2T63T) / 99.51% (7 nt)	KT735048 (S2T63T) / 99.51% (7 nt)	KT735048 (S2T63T) / 99.51% (7 nt)	KT735048 (S2T63T) / 99.51% (7 nt)
M. terrae	MZ2433298 (KACC 14470T)†	AB004720 (IFO 15300T) / 99.65% (5 nt)	AB004720 (IFO 15300T) / 99.65% (5 nt)	AB004720 (IFO 15300T) / 99.65% (5 nt)	AB004720 (IFO 15300T) / 99.65% (5 nt)
M. testaceum	BJML01000022 (NBRC 12675T)	X77445 (DSM 20166T) / 100%	X77445 (DSM 20166T) / 100%	BJML01000022 (NBRC 12675T) / 100%	X77445 (DSM 20166T) / 100% MT760091 (CCM 2299T ) / 94.8% (70nt)
M. thalassium	JACHML010000001 (DSM 12511T)	AB004713 (IFO 16060T) / 99.86% (2 nt)	AB004713 (IFO 16060T) / 99.86% (2 nt)	AB004713 (IFO 16060T) / 99.86% (2 nt)	AB004713 (IFO 16060T) / 99.86% (2 nt)
M. trichothecenolyticum	JYJA01000006 (DSM 8608T)	Y17240 (DSM 8608T) / 99.86% (2 nt)	Y17240 (DSM 8608T) / 99.86% (2 nt)	JYJA01000006 (DSM 8608T) / 100%	Y17240 (DSM 8608T) / 99.86% (2 nt)
M. ulmi	JABEMB010000056 (JCM 14282T)	AY062021 (XIL02T) / 99.87% (2 nt)	AY062021 (XIL02T) / 99.87% (2 nt)	AY062021 (XIL02T) / 99.87% (2 nt)	AY062021 (XIL02T) / 99.87% (2 nt)
M. ureisolvens	JADIJE010000008 (CFH S00084T)	KY039334 (CFH S00084T) / 99.93% (1 nt)	KY039334 (CFH S00084T) / 99.93% (1 nt)	KY039334 (CFH S00084T) / 99.93% (1 nt)	KY039334 (CFH S00084T) / 99.93% (1 nt)
M. xylanilyticum	BBFR01000037 (JCM 13591T)	AJ853908 (S3-ET) / 99.73% (4 nt)	AJ853908 (S3-ET) / 99.73% (4 nt)	AJ853908 (S3-ET) / 99.73% (4 nt)	AJ853908 (S3-ET) / 99.73% (4 nt)
†Determined in this study.
